# Supplementary material for: Metabolic Profiling of Heliotropium crispum Aerial Parts Using HPLC and FTIR and In Vivo Evaluation of Its Anti-Ulcer Activity Using an Ethanol Induced Acute Gastric Ulcer Model
Source: Metabolites. 2022 Aug 16;12(8):750. doi: 10.3390/metabo12080750 (PMC9416604; doi:10.3390/metabo12080750)
Supplement: Supplementary file 1 [file metabolites-12-00750-s001.zip]

Archive with 1 entries (1 files):
- metabolites-1830864-supplementary.pdf
